# Supplementary material for: Evaluation Methods Applied to Digital Health Interventions: What Is Being Used beyond Randomised Controlled Trials?—A Scoping Review
Source: Int J Environ Res Public Health. 2022 Apr 25;19(9):5221. doi: 10.3390/ijerph19095221 (PMC9102232; doi:10.3390/ijerph19095221)
Supplement: Supplementary file 1 [file ijerph-19-05221-s001.zip]

Archive with 1 entries (1 files):
- ijerph-1671641-supplementary.pdf
